# Supplementary material for: Genetic Diversity of the Symbiotic Fungus Epichloë festucae in Naturally Occurring Host Grass Populations
Source: Front Microbiol. 2021 Dec 3;12:756991. doi: 10.3389/fmicb.2021.756991 (PMC8678516; doi:10.3389/fmicb.2021.756991)
Supplement: Supplementary file 1 [file Table_1.XLSX]

## Sheet: Sheet1
Supplementary Table 1. Microsatellite (SSR) markers used in the study (for primer development, see Cräutlein et al. 2014). Cromosome information based on the whole genome sequence of Epichloë festucae FI1 (Winter et al. 2017).
Locus	Primer direction	Primer sequences (5′–3′)	Repeat motif	Allele size range bp	Chromosome no.	Starting position (bp)	Accession no.
EF1ssr_F	Forward	atctgatttgaaacccggcg	(a)36 (g)8	168-189	chromosome 2	2030648	CP031386
EF1ssr_R	Reverse	agctctctttctccccacac
EF2ssr_F	Forward	gcgttttgggcaggttatgt	(at)12(gt)21	134-168	chromosome 3	2047398	CP031387
EF2ssr_R	Reverse	ggtcacgtcatactgagtgc
EF4ssr_F	Forward	tgactcaagaaacggtgcag	(ct)20	198-226	chromosome 2	3399108	CP031386
EF4ssr_R	Reverse	gcagcgaacttccatgtgta
EF5ssr_F	Forward	tcatacggattagtggcccc	(ac)17	211-351	chromosome 3	1942160	CP031387
EF5ssr_R	Reverse	gtcaacttttcattccgtccct
EF6ssr_F	Forward	acacttgccttttggagcat	(ag)16	218-268	chromosome 1	6462085	CP031385
EF6ssr_R	Reverse	gcgctcaacttcgtctctct
EF7ssr_F	Forward	ggcacaaaggaacaggacat	(ta)15	92-114	chromosome 3	2836054	CP031387
EF7ssr_R	Reverse	agcaattgttcgggaatcag
EF10ssr_f	Forward	actctgacgggctgacactc	(gtt)8 (cct)18	219-266	chromosome 5	2639428	CP031389
EF10ssr_R	Reverse	aagggaaaaagcgaagaagc
EF14ssr_F	Forward	attaggtttggcagccgatg	(agg)11, (ggt)7	215-248	chromosome 3	849299	CP031387
EF14ssr_R	Reverse	tggtgaaacaaccccggaat
EF15ssr_F	Forward	cacaggtgtgccttgtcaac	(cat)8 tat(cat)6	218-237	chromosome 2	3154972	CP031386
EF15ssr_R	Reverse	aacgggagtgagacagcatc
EF19ssr_F	Forward	tgcaggtctcgtcttctctc	(GCCT)13	198-340	chromosome 2	5765627	CP031386
EF19ssr_R	Reverse	ggacgatgcaaatgactgaca
EF20ssr_F	Forward	ttgagtacaggacaggacgg	(aagc)13	165-280	chromosome 2	1833316	CP031386
EF20ssr_R	Reverse	cgctcagatgttggatgacg
EF21ssr_F	Forward	gattagacacgacgcggaag	(catt)12	132-312	chromosome 3	1282422	CP031387
EF21ssr_R	Reverse	ccctgtcgttatggactcgt
EF22ssr_F	Forward	gcaatcccaaaacatgacgc	(gagt)12	104-286	chromosome 3	2043359	CP031387
EF22ssr_R	Reverse	gcaaaacatgtgaaacggcc
EF24ssr_F	Forward	cccgagtactatggtggcaa	(actctc)9	181-259	chromosome 2	2429887	CP031386
EF24ssr_R	Reverse	cgacttccatgcacactgtt
