# Supplementary material for: Genetic Diversity of the Symbiotic Fungus Epichloë festucae in Naturally Occurring Host Grass Populations
Source: Front Microbiol. 2021 Dec 3;12:756991. doi: 10.3389/fmicb.2021.756991 (PMC8678516; doi:10.3389/fmicb.2021.756991)
Supplement: Supplementary file 2 [file Table_2.xlsx]

## Sheet: Sheet1
Supplementary Table 2. Epichloë festucae isolates according to their geographic locations, host IDs, DNA sample codes and the SSR marker profiles of the isolates.
				SSR markers
Region	Population	Host ID	Dna sample code	EF1SSR	EF2SSR	EF4SSR	EF5SSR	EF6SSR	EF7SSR	EF10SSR	EF14SSR	EF15SSR	EF19SSR	EF20SSR	EF21SSR	EF22SSR	EF24SSR
Finland	MS1K	MS1K 6	213	186	158	226	255	247	94	249	224	221	230	181	156	192	241
Finland	MS1K	MS1K 7	155	186	158	226	255	247	94	249	224	221	230	181	164	192	241
Finland	MS1K	MS1K 9	251	186	158	226	255	247	94	249	224	221	230	181	156	192	241
Finland	MS1K	MS1K 10	143	186	158	226	249	247	94	249	224	221	230	181	156	192	241
Finland	MS1K	MS1K 11	77	186	158	226	255	247	94	249	224	221	230	181	156	192	241
Finland	MS1K	MS1K 12	105	186	158	226	255	247	94	249	224	221	230	181	156	192	241
Finland	MS1K	MS1K 16	238	186	158	226	255	247	94	249	224	221	230	181	192	192	241
Finland	MS1K	MS1K 17	248	186	158	226	255	247	94	249	224	221	230	181	164	192	241
Finland	MS1K	MS1K 19	10	186	158	226	255	247	94	249	224	221	230	181	156	192	241
Finland	MS1K	MS1K 20	75	186	158	226	255	247	94	249	224	221	230	181	156	192	241
Finland	MS1K	MS1K 21	193	186	158	226	255	247	94	249	224	221	230	181	156	192	241
Finland	MS1K	MS1K 23	212	186	158	226	255	247	94	249	224	221	230	181	156	192	241
Finland	MS1K	MS1K 24	82	186	158	226	255	247	94	249	224	221	230	181	156	192	241
Finland	MS1K	MS1K 30	9	186	158	226	255	247	94	249	224	221	230	181	156	192	241
Finland	MS1K	MS1K 31	177	186	158	226	255	247	94	249	224	221	230	181	156	192	241
Finland	MS1K	MS1K 35	107	186	158	226	255	247	94	249	224	221	230	181	164	192	241
Finland	MS1K	MS1K 38	94	186	158	226	255	247	94	249	224	221	230	181	156	192	241
Finland	MS1K	MS1K 39	103	186	158	226	255	247	94	249	224	221	230	181	164	192	241
Finland	MS1K	MS1K 40	211	186	158	226	255	247	94	249	224	221	230	181	164	192	241
Finland	MS1K	MS1K 41	247	186	158	226	255	247	94	249	224	221	230	181	164	192	241
Finland	MS1K	MS1K 43	80	186	158	226	255	247	94	249	224	221	230	181	164	192	241
Finland	MS2K	MS2K 1	293	186	158	226	255	247	94	249	224	221	230	181	156	192	241
Finland	MS2K	MS2K 2	120	186	158	226	255	247	94	249	224	221	230	181	156	192	241
Finland	MS2K	MS2K 4	163	186	158	226	255	247	94	249	224	221	230	181	156	192	241
Finland	MS2K	MS2K 7	295	186	158	226	255	247	94	249	224	221	230	181	156	192	241
Finland	MS2K	MS2K 9	289	186	158	226	255	247	94	249	224	221	230	181	156	192	241
Finland	MS2K	MS2K 11	97	186	158	226	255	247	94	249	224	221	230	181	164	192	241
Finland	MS2K	MS2K 12	282	186	158	226	255	247	94	249	224	221	230	181	156	192	241
Finland	MS2K	MS2K 15	210	186	158	226	255	247	94	249	224	224	230	181	164	192	241
Finland	MS2K	MS2K 16	154	186	158	226	255	247	94	249	224	221	230	181	156	192	241
Finland	MS2K	MS2K 19	93	186	158	226	255	247	94	249	224	221	230	181	156	192	241
Finland	MS2K	MS2K 20	123	186	158	226	255	247	94	249	224	221	230	181	156	192	241
Finland	MS2K	MS2K 22	30	186	158	226	255	247	94	249	224	221	230	181	156	192	241
Finland	MS2K	MS2K 23	207	186	158	226	255	247	94	249	224	221	230	181	156	192	241
Finland	MS2K	MS2K 28	312	186	158	226	255	247	94	266	224	221	230	181	156	192	241
Finland	MS2K	MS2K 30	311	186	158	226	255	247	94	249	224	221	230	181	136	192	241
Finland	MS2K	MS2K 31	29	186	158	226	255	247	94	249	224	221	230	280	156	192	241
Finland	MS2K	MS2K 33	283	186	158	226	255	247	94	249	224	221	230	181	156	192	241
Finland	MS2K	MS2K 34	200	186	158	226	255	247	94	249	224	221	230	181	156	192	241
Finland	MS2K	MS2K 35	135	186	158	226	255	247	94	249	224	221	230	181	156	192	241
Finland	MS2K	MS2K 36	96	186	158	226	255	247	94	249	224	221	230	181	164	192	241
Finland	MS2K	MS2K 37	192	186	158	226	255	247	94	249	224	221	230	181	156	192	241
Finland	MS2K	MS2K 38	125	186	158	226	255	247	94	249	224	221	230	181	156	192	241
Finland	MS2K	MS2K 40	164	186	158	226	255	247	94	249	224	221	230	181	164	192	241
Finland	MS2K	MS2K 45	11	186	158	226	255	247	94	249	224	221	230	181	164	192	241
Finland	MS2K	MS2K 49	290	186	158	206	255	247	94	249	224	221	230	181	156	192	241
Finland	KS3	KS3 3	179	186	158	226	255	247	94	249	224	221	230	181	156	192	241
Finland	KS3	KS3 5	20	186	158	226	255	247	94	249	224	221	230	181	156	192	241
Finland	KS3	KS3 6	234	186	158	226	255	247	94	249	224	221	230	181	156	192	241
Finland	KS3	KS3 9	309	186	158	226	255	247	94	249	224	221	230	181	164	192	241
Finland	KS3	KS3 10	186	186	158	226	255	247	94	249	224	221	230	181	156	192	241
Finland	KS3	KS3 11	209	186	158	226	255	247	94	249	224	221	230	181	156	192	241
Finland	KS3	KS3 13	104	186	158	226	255	247	94	249	224	221	230	181	164	192	241
Finland	KS3	KS3 16	298	186	158	226	255	247	94	249	224	221	260	181	156	168	241
Finland	KS3	KS3 17	185	186	158	226	255	251	94	249	224	221	230	181	164	192	241
Finland	KS3	KS3 20	128	186	158	226	255	247	94	249	224	221	230	181	156	192	241
Finland	KS3	KS3 21	294	186	158	226	255	247	94	249	224	221	230	181	156	208	241
Finland	KS3	KS3 22	124	186	158	226	255	247	94	249	224	221	230	181	164	192	241
Finland	KS3	KS3 23	250	186	158	226	255	247	94	249	224	221	230	181	156	192	241
Finland	KS3	KS3 24	111	189	158	226	237	247	94	249	224	221	230	181	156	192	241
Finland	KS3	KS3 26	129	186	158	226	255	247	94	249	224	221	230	181	156	192	241
Finland	KS3	KS3 27	156	186	158	226	255	247	94	249	224	221	230	181	164	192	241
Finland	KS3	KS3 29	194	186	158	226	255	247	94	249	224	221	230	181	156	192	241
Finland	KS3	KS3 31	87	186	158	226	255	247	94	249	224	221	230	181	156	192	241
Finland	KS3	KS3 36	112	186	158	226	255	247	94	249	224	221	230	181	156	192	241
Finland	KS3	KS3 37	157	186	158	226	255	247	94	249	224	221	230	181	156	192	241
Finland	KS3	KS3 38	277	186	158	226	255	247	94	249	224	221	230	181	156	192	241
Finland	KS3	KS3 41	122	186	158	226	255	247	94	249	224	221	230	181	164	192	241
Finland	KS3	KS3 42	242	186	158	226	255	247	94	249	224	221	230	181	156	192	241
Finland	KS3	KS3 46	144	186	158	226	255	247	94	249	224	221	230	181	164	192	241
Finland	KS3	KS3 8	300	186	158	226	255	247	94	249	224	221	230	181	156	196	259
Finland	KS3	KS3 34	284	186	158	226	255	247	94	249	224	221	230	181	164	192	241
Finland	KS3	KS3 12	190	171	166	206	233	247	94	228	218	224	200	181	136	212	229
Finland	RBS1	RBS1 1	140	186	158	226	255	247	94	249	224	221	230	181	156	192	241
Finland	RBS1	RBS1 2	203	186	158	226	255	247	94	249	224	221	230	181	156	192	241
Finland	RBS1	RBS1 10	237	186	158	226	255	247	94	249	224	221	230	181	164	192	241
Finland	RBS1	RBS1 12	158	186	158	226	255	247	94	249	224	221	230	181	156	192	241
Finland	RBS1	RBS1 15	2	186	158	226	255	247	94	249	224	221	230	181	156	192	241
Finland	RBS1	RBS1 16	34	186	158	226	255	247	94	249	224	221	230	181	156	192	241
Finland	RBS1	RBS1 21	159	186	158	226	255	247	94	249	224	221	230	181	156	208	241
Finland	RBS1	RBS1 22	308	186	158	226	255	247	94	249	224	221	230	181	156	192	241
Finland	RBS1	RBS1 23	160	186	158	226	255	247	94	249	224	221	230	181	156	192	241
Finland	RBS1	RBS1 24	245	189	158	226	237	247	94	249	224	221	230	181	156	192	241
Finland	RBS1	RBS1 35	162	186	158	226	255	247	94	249	224	221	230	181	156	192	241
Finland	RBS1	RBS1 36	227	186	158	226	255	247	94	249	224	221	230	181	156	192	241
Finland	RBS1	RBS1 44	36	186	158	226	255	247	94	249	224	221	230	181	156	208	241
Finland	RBS1	RBS1 33	176	171	166	206	233	233	94	228	218	224	200	181	136	188	229
Finland	RBS2	RBS2 7	35	186	158	226	255	247	94	249	224	221	230	181	156	192	241
Finland	RBS2	RBS2 14	198	186	158	226	255	247	94	249	224	221	230	181	156	192	241
Finland	RBS2	RBS2 21	302	186	158	226	255	247	94	249	224	221	230	181	156	192	241
Finland	RBS2	RBS2 32	161	186	158	226	255	247	94	249	224	221	230	181	156	240	241
Finland	RBS2	RBS2 36	26	186	158	226	255	247	94	249	224	221	230	181	156	192	241
Finland	RBS2	RBS2 38	100	186	158	226	255	247	94	249	224	221	230	181	156	192	241
Finland	RBS2	RBS2 41	145	186	158	226	277	247	94	249	224	221	230	181	156	192	241
Finland	RBS2	RBS2 46	147	186	158	226	255	247	94	249	224	221	230	181	156	192	241
Finland	RBS2	RBS2 48	208	186	158	226	255	247	94	249	224	221	230	181	156	240	253
Finland	RBS2	RBS2 50	246	186	158	226	255	247	94	249	224	221	230	181	156	192	241
Finland	RBS3	RBS3 16	99	186	158	226	255	247	94	249	224	221	230	181	156	192	241
Finland	RBS3	RBS3 18	249	186	158	226	255	247	94	249	224	221	230	181	156	192	241
Finland	RBS3	RBS3 21	110	186	158	226	255	247	94	249	224	221	230	181	156	192	241
Finland	RBS3	RBS3 27	21	186	158	226	255	247	94	249	224	221	230	181	156	192	241
Finland	RBS3	RBS3 28	1	186	158	226	255	247	94	249	224	221	230	181	156	192	241
Finland	RBS3	RBS3 29	240	186	158	226	255	247	94	249	224	221	230	181	156	192	241
The Faroe Islands	FAS1	FAS1 2	244	171	166	206	233	233	92	228	218	224	200	181	136	188	229
The Faroe Islands	FAS1	FAS1 7	263	171	166	206	233	233	92	228	218	224	198	181	136	188	235
The Faroe Islands	FAS1	FAS1 12	115	171	166	206	233	233	92	228	218	224	200	181	136	188	229
The Faroe Islands	FAS1	fas1 13	214	171	166	206	233	233	92	228	218	224	200	181	136	188	229
The Faroe Islands	FAS1	FAS1 17	274	171	166	206	233	233	92	228	218	224	200	181	136	192	229
The Faroe Islands	FAS1	FAS1 20	219	171	166	206	233	233	92	228	218	224	200	181	136	188	229
The Faroe Islands	FAS1	FAS1 21	108	171	166	206	233	233	92	228	218	224	200	181	136	188	229
The Faroe Islands	FAS1	FAS1 26	149	171	166	206	233	233	92	228	218	224	198	181	136	188	229
The Faroe Islands	FAS1	FAS1 33	271	171	166	206	233	233	92	228	218	224	200	181	136	188	229
The Faroe Islands	FAS1	FAS1 34	265	171	166	206	233	233	92	228	218	224	200	181	136	192	229
The Faroe Islands	FAS1	FAS1 35	148	171	166	206	233	233	92	228	218	224	198	181	136	188	229
The Faroe Islands	FAS1	FAS1 37	236	171	166	206	233	233	92	228	218	224	200	181	136	188	229
The Faroe Islands	FAS1	FAS1 40	273	171	166	206	233	233	92	228	218	224	200	181	136	188	229
The Faroe Islands	FAS1	FAS1 43	81	171	166	206	237	233	92	228	218	224	200	181	136	188	229
The Faroe Islands	FAS1	FAS1 44	66	171	166	206	233	233	92	228	218	224	198	181	136	188	229
The Faroe Islands	FAS1	FAS1 46	268	171	166	206	233	218	92	228	233	224	200	181	136	188	229
The Faroe Islands	FAS1	FAS1 48	301	171	166	206	233	233	92	228	218	224	198	181	136	192	229
The Faroe Islands	FAS1	FAS1 49	141	171	166	206	233	233	92	228	218	224	198	181	136	188	229
The Faroe Islands	FAS2	FAS2 5	187	171	166	206	233	233	92	228	218	224	200	181	136	212	235
The Faroe Islands	FAS2	FAS2 16	116	171	166	206	233	233	92	228	218	224	198	189	136	212	235
The Faroe Islands	FAS2	FAS2 21	142	171	166	206	233	233	92	228	218	224	200	189	136	208	235
The Faroe Islands	fas2	fas2 22	54	171	166	206	233	233	92	228	218	224	198	181	136	208	229
The Faroe Islands	FAS2	FAS2 29	252	171	166	206	233	233	92	228	218	224	200	181	136	208	229
The Faroe Islands	FAS2	FAS2 30	114	171	166	206	233	233	92	228	218	224	198	181	136	208	229
The Faroe Islands	FAS2	FAS2 31	69	171	166	206	233	233	92	228	218	224	200	181	136	212	229
The Faroe Islands	FAS2	FAS2 42	150	171	166	206	233	233	92	228	218	224	200	189	136	212	235
The Faroe Islands	FAS2	FAS2 48	72	171	166	206	233	233	92	228	218	224	198	189	136	212	235
The Faroe Islands	FAS2	FAS2 50	70	171	166	206	233	233	92	228	218	224	200	189	136	212	235
The Faroe Islands	FAS3	FAS3 3	241	171	166	206	233	233	92	228	218	224	200	181	136	208	229
The Faroe Islands	FAS3	FAS3 10	90	171	166	206	233	233	92	228	218	224	200	181	136	208	229
The Faroe Islands	FAS3	FAS3 13	102	171	166	206	233	233	92	228	218	224	200	181	136	208	229
The Faroe Islands	FAS3	FAS3 25	235	171	166	206	233	233	92	228	218	224	200	181	136	208	229
The Faroe Islands	FAS3	FAS3 28	92	171	166	206	233	233	92	228	218	224	200	181	136	208	229
The Faroe Islands	FAS3	FAS3 32	279	171	166	206	233	233	92	228	218	224	200	181	136	208	229
The Faroe Islands	FAS3	FAS3 36	61	171	166	206	233	233	92	228	218	224	198	181	136	208	229
The Faroe Islands	FAS3	FAS3 11	226	186	160	226	255	247	92	228	224	221	230	181	156	196	247
The Faroe Islands	FAS3	FAS3 18	280	186	160	226	255	247	94	249	224	221	230	181	156	196	247
The Faroe Islands	FAS3	FAS3 23	33	186	160	226	255	247	94	249	224	221	230	181	156	196	247
The Faroe Islands	FAS4	FAS4 25	68	171	166	206	233	233	92	228	218	224	200	181	136	208	229
The Faroe Islands	FAS4	FAS4 29	199	171	166	206	233	233	92	228	218	224	200	181	136	208	229
The Faroe Islands	FAS4	FAS4 31	56	171	166	206	233	233	92	228	218	224	200	181	136	208	229
The Faroe Islands	FAS4	FAS4 36	113	171	166	206	233	233	92	228	218	224	198	181	136	208	229
The Faroe Islands	FAS4	FAS4 58	39	171	166	206	233	233	92	228	218	224	200	181	136	208	229
The Faroe Islands	FAS5	FAS5 4	59	171	166	206	233	233	92	228	218	224	198	181	136	208	229
The Faroe Islands	FAS5	FAS5 5	74	171	166	206	233	233	92	228	218	224	198	181	136	188	229
The Faroe Islands	FAS5	FAS5 12	84	171	166	206	233	233	92	228	218	224	200	181	136	208	229
The Faroe Islands	FAS5	FAS5 17	184	171	166	206	233	233	92	228	218	224	200	181	136	208	229
The Faroe Islands	FAS5	FAS5 25	181	171	166	206	233	233	92	228	218	224	198	181	136	208	229
The Faroe Islands	FAS5	FAS5 26	57	171	166	206	233	243	92	228	218	224	198	181	136	208	229
The Faroe Islands	FAS5	FAS5 27	60	171	166	206	233	233	92	228	218	224	198	181	136	208	229
The Faroe Islands	FAS5	FAS5 35	106	171	166	206	233	233	92	228	218	224	200	181	136	208	229
The Faroe Islands	FAS5	FAS5 53	53	171	166	206	233	233	92	228	218	224	198	181	136	212	229
The Faroe Islands	FAS6	FAS6 2	310	171	166	206	233	233	92	228	218	224	198	181	136	212	229
The Faroe Islands	FAS6	FAS6 5	189	171	166	206	233	233	92	228	218	224	200	181	136	208	229
The Faroe Islands	FAS6	FAS6 7	42	171	166	206	233	233	92	228	218	224	198	181	136	208	229
The Faroe Islands	FAS6	FAS6 9	119	171	166	206	233	233	92	228	218	224	198	181	136	208	229
The Faroe Islands	FAS6	FAS6 10	182	171	166	206	233	233	92	228	218	224	200	181	136	208	229
The Faroe Islands	FAS6	FAS6 14	275	171	166	206	233	233	92	228	224	224	198	181	136	208	229
The Faroe Islands	FAS6	FAS6 15	58	171	166	206	233	233	92	228	218	224	198	181	136	208	229
The Faroe Islands	FAS6	FAS6 17	299	171	166	206	233	233	92	228	218	224	198	181	136	212	229
The Faroe Islands	FAS6	FAS6 22	243	171	166	206	233	233	92	228	218	224	200	181	136	208	229
The Faroe Islands	FAS6	FAS6 23	272	171	166	206	233	233	92	228	218	224	200	181	136	208	229
The Faroe Islands	FAS6	FAS6 29	55	171	166	206	233	233	92	228	218	221	198	181	136	208	229
The Faroe Islands	FAS6	FAS6 35	40	171	166	206	233	233	92	228	218	224	200	181	136	208	229
The Faroe Islands	FAS6	FAS6 37	225	171	168	206	233	233	92	228	218	224	230	181	136	208	229
The Faroe Islands	FAS6	FAS6 39	63	171	166	206	233	233	92	228	218	224	200	181	136	208	229
The Faroe Islands	FAS6	FAS6 41	183	171	166	206	233	233	92	228	218	224	200	181	136	208	229
The Faroe Islands	FAS6	FAS6 43	276	171	166	206	233	233	92	228	218	224	198	181	136	208	229
The Faroe Islands	FAS6	FAS6 44	73	171	166	206	233	233	92	228	224	224	200	181	136	208	229
The Faroe Islands	FAS6	FAS6 46	206	171	166	206	233	233	92	228	218	224	200	181	136	208	229
The Faroe Islands	FAS6	FAS6 32	191	189	134	206	233	243	114	228	227	218	226	181	132	212	181
Spain	SPGD	SPGD 2	51	168	148	202	221	249	100	231	212	224	238	181	292	168	247
Spain	SPGD	SPGD 3	133	168	148	202	221	249	100	228	212	224	238	181	292	168	247
Spain	SPGD	SPGD 6	146	168	150	202	221	249	100	231	212	224	238	181	256	168	253
Spain	SPGD	SPGD 7	239	168	150	202	221	249	100	231	212	224	238	181	248	168	247
Spain	SPGD	SPGD 13	223	168	148	202	221	249	100	231	212	224	238	181	248	168	247
Spain	SPGD	SPGD 17	118	168	148	202	221	241	100	231	212	224	238	181	312	168	247
Spain	SPGD	SPGD 19	258	168	148	202	221	249	100	231	212	224	238	181	212	168	253
Spain	SPGD	SPGD 21	224	168	148	202	221	249	100	231	212	224	238	181	248	168	247
Spain	SPGD	SPGD 24	222	168	148	202	221	249	100	231	212	224	238	181	272	168	247
Spain	SPGD	SPGD 25	153	168	148	202	221	249	100	231	212	224	238	181	292	168	247
Spain	SPGD	SPGD 28	306	168	148	202	221	249	100	231	212	224	238	181	252	168	253
Spain	SPGD	SPGD 29	165	168	148	202	221	249	100	231	212	224	238	181	212	168	247
Spain	SPGD	SPGD 30	134	168	148	202	221	249	100	231	212	224	238	181	292	168	247
Spain	SPGD	SPGD 33	4	168	148	202	221	249	100	231	212	224	238	181	252	168	253
Spain	SPGD	SPGD 15	117	183	144	202	217	231	102	237	227	224	226	181	128	168	199
Spain	SPGD	SPGD 31	178	183	144	204	219	229	102	237	224	230	226	181	132	168	199
Spain	SPGD	SPGD 32	256	183	144	202	217	231	102	237	227	230	226	181	128	168	199
Spain	SPGD	SPGD 14	152	171	144	204	211	227	102	219	221	230	198	173	136	136	181
Spain	SPGD	SPGD 22	3	168	144	204	239	241	100	231	212	224	220	165	152	168	199
Spain	SPGD	SPGD 23	47	183	146	204	219	241	100	231	212	224	238	181	152	220	253
Spain	SPGD	SPGD 4	52	183	146	204	219	243	100	231	212	224	238	181	156	208	247
Spain	SPGD	SPGD 11	174	183	146	204	217	245	100	231	212	224	300	181	152	228	247
Spain	SPLV	SPLV 24	49	183	148	224	217	247	102	225	212	233	234	181	164	104	247
Spain	SPLV	SPLV 30	175	168	148	204	351	241	102	225	212	215	216	189	164	104	247
Spain	SPLV	SPLV 34	83	183	148	224	217	241	102	231	230	233	234	165	164	104	247
Spain	SPLV	SPLV 35	127	183	148	198	217	241	102	231	230	233	304	189	164	104	247
Spain	SPLV	SPLV 28	216	183	146	224	217	235	102	231	227	236	234	181	136	252	253
Spain	SPLV	SPLV 36	137	183	146	224	217	235	102	231	224	236	234	181	164	286	247
Spain	SPLV	SPLV 2	278	168	144	198	217	247	102	231	230	236	234	181	164	184	247
Spain	SPLV	SPLV 3	215	168	146	198	217	241	102	231	227	233	288	181	164	152	247
Spain	SPLV	SPLV 8	43	168	146	198	219	241	102	225	230	224	288	165	164	152	211
Spain	SPLV	SPLV 12	180	168	144	200	217	247	102	231	230	236	234	165	164	184	247
Spain	SPLV	SPLV 13	45	168	146	198	217	247	102	231	227	224	234	181	164	152	199
Spain	SPLV	SPLV 22	281	168	146	198	219	247	102	237	230	224	248	165	128	228	241
Spain	SPLV	SPLV 23	173	168	146	198	217	247	102	243	230	233	248	181	164	204	247
Spain	SPLV	SPLV 26	254	168	146	198	219	241	102	234	230	224	288	165	164	152	211
Spain	SPLV	SPLV 31	44	168	146	204	217	241	102	225	230	224	234	181	148	152	247
Spain	SPLV	SPLV 6	138	168	146	198	217	247	102	243	221	230	296	181	168	168	247
Spain	SPLV	SPLV 10	126	168	158	226	217	247	102	231	218	236	296	189	128	168	247
Spain	SPLV	SPLV 18	255	168	146	198	217	247	102	231	218	236	300	189	128	168	247
Spain	SPLV	SPLV 19	253	168	146	198	217	247	102	231	218	236	300	181	128	168	253
Spain	SPLV	SPLV 32	303	168	146	198	233	233	102	231	218	236	296	189	128	168	253
Spain	SPLV	SPLV 39	31	168	146	198	217	235	102	237	227	233	288	189	180	168	253
Spain	SPLV	SPLV 5	307	183	150	204	219	241	100	237	212	224	288	173	152	216	253
Spain	SPLV	SPLV 7	139	183	146	204	219	241	104	231	212	224	296	181	192	204	253
Spain	SPPOR	SPPOR 14	132	183	150	204	219	241	100	237	212	224	288	173	152	212	259
Spain	SPPOR	SPPOR 38	48	183	146	204	219	237	100	231	221	224	238	181	152	212	253
Spain	SPPOR	SPPOR 2	98	183	146	204	217	241	102	225	212	224	296	173	192	152	247
Spain	SPPOR	SPPOR 6	291	183	146	204	217	237	102	225	212	224	296	173	152	152	253
Spain	SPPOR	SPPOR 26	151	186	146	204	217	237	102	225	212	224	296	173	172	152	253
Spain	SPPOR	SPPOR 12	88	183	146	204	219	235	102	225	212	224	340	173	152	208	247
Spain	SPPOR	SPPOR 20	50	186	146	204	219	241	100	231	224	224	296	173	172	188	247
Spain	SPPOR	SPPOR 25	64	183	146	204	219	241	100	231	218	224	296	173	172	188	247
Spain	SPPOR	SPPOR 27	204	186	146	204	217	237	102	225	212	224	300	173	172	168	247
Spain	SPPOR	SPPOR 35	218	183	146	204	219	235	102	225	212	224	340	173	152	208	253
Spain	SPPOR	SPPOR 3	220	183	148	204	219	241	102	231	233	224	220	181	128	204	247
Spain	SPPOR	SPPOR 7	121	183	148	204	221	223	102	237	212	224	296	173	192	164	247
Spain	SPPOR	SPPOR 17	85	183	146	204	219	241	102	231	233	224	320	181	128	204	247
Spain	SPPOR	SPPOR 18	270	183	146	204	221	241	102	231	233	224	328	181	128	204	247
Spain	SPPOR	SPPOR 24	25	183	148	204	219	241	102	231	233	224	320	181	128	204	253
Spain	SPPOR	SPPOR 29	101	183	146	204	219	241	102	231	233	224	320	181	128	208	247
Spain	SPPOR	SPPOR 34	136	183	146	204	219	241	102	231	233	224	320	181	128	204	247
Spain	SPPOR	SPPOR 36	131	183	146	204	219	241	102	231	212	224	320	181	232	256	253
Spain	SPPOR	SPPOR 37	260	168	146	224	217	268	102	243	230	236	248	173	128	152	247
Spain	SPPOR	SPPOR 39	217	168	146	206	217	247	102	231	215	224	234	165	164	152	253
Spain	SPPOR	SPPOR 31	86	189	150	204	219	233	102	225	230	248	226	181	132	160	253
