# Supplementary material for: Genetic Diversity of the Symbiotic Fungus Epichloë festucae in Naturally Occurring Host Grass Populations
Source: Front Microbiol. 2021 Dec 3;12:756991. doi: 10.3389/fmicb.2021.756991 (PMC8678516; doi:10.3389/fmicb.2021.756991)
Supplement: Supplementary file 3 [file Table_3.xlsx]

## Sheet: Sheet1
Supplementary Table 3. Accession IDs and URLs of the alkaloid gene sequences (A) used as the positive controls in the alkaloid gene detection and their best matches with identity % in the BLAST searches (https://blast.ncbi.nlm.nih.gov/Blast.cgi), and (B) detected for the deletion of the idtF-gene sequences. The sequences were submitted to the European Nucleotide Archive.
(A)
Host ID (DNA sample ID)	Expected gene region	Accession ID	Accession URL1	Size bp	Best matched region	Identity%	Matched species	Sequence ID	Range	efFI identity%	EfI sequence ID
MS2K 35 (135)	dmaW	OU489298	http://www.ebi.ac.uk/ena/data/view/OU489291-OU489299	118	dmaW	100	E. hybrida	MF464346.1	1057-1175	100	CPO31385.1
MS2K 35 (135)	dmaW	OU489299	http://www.ebi.ac.uk/ena/data/view/OU489291-OU489299	100	dmaW	100	E. hybrida	MF464346.1	1219-1316	100	CPO31385.1
MS2K 35 (135)	lpsB	OU384544	http://www.ebi.ac.uk/ena/data/view/OU384544-OU384545	454	lpsB	100	E. hybrida	MF464350.1	1569-2022	100	CPO31385.1
MS2K 35 (135)	easC	OU384658	http://www.ebi.ac.uk/ena/data/view/OU384653-OU384664	279	easC	100	E. hybrida	MF464348.1	164-441	100	CPO31385.1
MS2K 35 (135)	easA	OU384659	http://www.ebi.ac.uk/ena/data/view/OU384653-OU384665	246	easA	99	E. hybrida	MF464354.1	625-870	99	CPO31385.1
SPGD 31 (178)	cloA	OU384653	http://www.ebi.ac.uk/ena/data/view/OU384653-OU384659	421	cloA	100	E. hybrida	MF464347.1	545-965	100	CPO31385.1
SPGD 31 (178)	perAT2	OU384654	http://www.ebi.ac.uk/ena/data/view/OU384653-OU384660	598	perA	99	E. hybrida	MF464365.1	6375-6972	99	CPO31385.2
SPGD 31 (178)	perAR	OU384655	http://www.ebi.ac.uk/ena/data/view/OU384653-OU384661	533	perA	99	E. hybrida	MF464365.2	7736-8268	100	CPO31385.2
SPGD 31 (178)	idtK	OU384656	http://www.ebi.ac.uk/ena/data/view/OU384653-OU384662	542	idtK	100	E. hybrida	MF464359.1	1337-1878	100	CPO31387.1
SPGD 31 (178)	idtF	OU384545	http://www.ebi.ac.uk/ena/data/view/OU384544-OU384545	210	idtF	99	E. hybrida	MF464362.1	910-1119	99	CPO31387.1
SPGD 31 (178)	idtQ	OU384657	http://www.ebi.ac.uk/ena/data/view/OU384653-OU384663	285	idtQ	92.3	E. hybrida	MF464361.1	1505-1796	92	CPO31387.1
						98 (closest)	E. bromicola	MN857135.1	120260-120544
SPGD 31 (178)	idtJ	OU489291	http://www.ebi.ac.uk/ena/data/view/OU489291-OU489299	199	ltmJ	100	E. festucae	JN613318.1	6628-6826	100	CPO31387.1
(B)
Host ID (DNA sample ID of the isolate)	Host species	Deletion detected in the idtF-gene (AAAAAA → AAAAA)	Sequence size bp	Accession no.	Accession URL
KS3-17_(185)	Festuca rubra	yes	278	OU384551	http://www.ebi.ac.uk/ena/data/view/OU384546-OU384570
KS3-21_(294)	Festuca rubra	yes	278	OU384552	http://www.ebi.ac.uk/ena/data/view/OU384546-OU384571
KS3-23_(250)	Festuca rubra	yes	278	OU384553	http://www.ebi.ac.uk/ena/data/view/OU384546-OU384572
MS1K-10_(143)	Festuca rubra	yes	278	OU384549	http://www.ebi.ac.uk/ena/data/view/OU384546-OU384568
MS2K-19_(93)	Festuca rubra	yes	278	OU384550	http://www.ebi.ac.uk/ena/data/view/OU384546-OU384569
RBS1-41_(188)	Festuca rubra	yes	278	OU384555	http://www.ebi.ac.uk/ena/data/view/OU384546-OU384574
RBS2-14_(198)	Festuca rubra	yes	278	OU384554	http://www.ebi.ac.uk/ena/data/view/OU384546-OU384573
RBS3-16_(99)	Festuca rubra	yes	278	OU384556	http://www.ebi.ac.uk/ena/data/view/OU384546-OU384575
SPGD-11_(174)	Festuca rothmaleri	no	279	OU384562	http://www.ebi.ac.uk/ena/data/view/OU384546-OU384581
SPGD-15_(117)	Festuca rothmaleri	no	279	OU384557	http://www.ebi.ac.uk/ena/data/view/OU384546-OU384576
SPGD-30_(134)	Festuca rothmaleri	yes	278	OU384547	http://www.ebi.ac.uk/ena/data/view/OU384546-OU384566
SPGD-31_(178)	Festuca rothmaleri	yes	278	OU384548	http://www.ebi.ac.uk/ena/data/view/OU384546-OU384567
SPLV-10_(126)	Festuca rothmaleri	no	279	OU384560	http://www.ebi.ac.uk/ena/data/view/OU384546-OU384579
SPLV-23_(173)	Festuca rothmaleri	no	279	OU384558	http://www.ebi.ac.uk/ena/data/view/OU384546-OU384577
SPLV-34_(83)	Festuca rothmaleri	no	279	OU384564	http://www.ebi.ac.uk/ena/data/view/OU384546-OU384583
SPLV-35_(127)	Festuca rothmaleri	no	279	OU384559	http://www.ebi.ac.uk/ena/data/view/OU384546-OU384578
SPPOR-2_(98)	Festuca rothmaleri	yes	278	OU384546	http://www.ebi.ac.uk/ena/data/view/OU384546-OU384565
SPPOR-17_(85)	Festuca rothmaleri	no	279	OU384563	http://www.ebi.ac.uk/ena/data/view/OU384546-OU384582
SPPOR-18_(270)	Festuca rothmaleri	no	279	OU384565	http://www.ebi.ac.uk/ena/data/view/OU384546-OU384584
SPPOR-31_(86)	Festuca rothmaleri	no	279	OU384561	http://www.ebi.ac.uk/ena/data/view/OU384546-OU384580
