# Supplementary material for: Genetic Diversity of the Symbiotic Fungus Epichloë festucae in Naturally Occurring Host Grass Populations
Source: Front Microbiol. 2021 Dec 3;12:756991. doi: 10.3389/fmicb.2021.756991 (PMC8678516; doi:10.3389/fmicb.2021.756991)
Supplement: Supplementary file 4 [file Table_4.xlsx]

## Sheet: aMLGs
Supplementary Table 4. The host samples of Festuca rubra-Epichloë festucae symbiosis used in alkaloid gene, idtF-gene mutation and idtP-gene detections, and chemotypic determination (ergovaline and peramine production) by Vazquez de Aldana et al. (2020).
Genotype no.a	No. of isolates within aMLG	Host ID:s of F. rubra-E. festucae symbiosis
1	1	FAS2 4
2	1	FAS3 10
3	1	FAS3 18b
4	1	FAS5 12
5	1	FAS6 32b
8	1	KS3 17
9	1	KS3 21b
10	1	KS3 39b
11	1	RBS1 10
12	1	RBS1 16
13	1	RBS2 31b
14	1	RBS3 29
15	1	SPGD 5b
16	1	SPGD 31b, c
17	1	SPLV 22
18	1	SPLV 23b
19	1	SPLV 34b
20	1	SPPOR 2b
21	1	SPPOR 12c
22	1	SPPOR 18b
23	1	SPPOR 25b
24	1	SPPOR 31b
25	2	MS1K 6b	KS3 36b
26	3	FAS4 29b	FAS6 5	FAS6 46
27	32	FAS1 17	FAS1 7b	FAS1 20b	FAS1 33b	FAS1 34 b, c	FAS1 35b	FAS1 37b	FAS1 43	FAS1 46	FAS1 49b	FAS2 5	FAS2 6	FAS2 21c	FAS2 29c	FAS2 30b	FAS2 48b	FAS3 25b	FAS3 32	FAS5 5	FAS5 17	FAS6 2b	FAS6 9b	FAS6 14	FAS6 17b	FAS6 22	FAS6 23b	FAS6 29	FAS6 41	FAS6 43	FAS6 44	KS3 12b	RBS1 33
28	4	SPLV 5b	SPPOR 6b, c	SPPOR 26b	SPPOR 27b
29	7	FAS1 40b	FAS1 12 b, c	FAS1 21	FAS1 48	FAS2 16	FAS2 42b, c	RBS1 39
30	4	FAS1 26b	FAS3 3	FAS3 28	FAS5 35
31	2	SPLV 36b	SPPOR 20b, c
32	2	FAS1 2	FAS3 13b
33	12	FAS5 27	FAS1 44b	FAS2 31b	FAS2 50	FAS4 25	FAS5 4	FAS5 25	FAS5 53	FAS6 39	SPGD 18c	SPGD 29	SPLV 31
34	2	SPGD 7	SPGD 25
35	7	MS1K 38	MS2K 11	SPGD 3	SPGD 6c	SPGD 17	SPGD 21	SPGD 28
36	2	SPPOR 29b	SPPOR 34b
37	7	MS2K 12c	MS2K 13	MS2K 30	MS2K 40	MS2K 49c	KS3 34b	FAS6 10
38	4	SPGD 14	SPGD 15	SPLV 32b	RBS1 35b
39	71	MS1K 7 b, c	MS1K 9	MS1K 10 b, c, e	MS1K 11b, c	MS1K 12	MS1K 15	MS1K 16c	MS1K 20b	MS1K 21	MS1K 23 b, c	MS1K 24 b, c	MS1K 31b, c	MS1K 35b	MS1K 37	MS1K 39b, c	MS1K 40	MS1K 41b	MS1K 43b, c	MS2K 1b	MS2K 2	MS2K 4b	MS2K 7	MS2K 9b	MS2K 16	MS2K 19b, c , e	MS2K 20	MS2K 22	MS2K 24b	MS2K 28	MS2K 34	MS2K 35b, c	MS2K 36b	MS2K 38	KS3 3b	KS3 6b	KS3 8b	KS3 9b	KS3 10b	KS3 11b	KS3 13b	KS3 20b	KS3 23b, e	KS3 24b	KS3 26	KS3 27b	KS3 29	KS3 31b	KS3 37b
40	15	SPGD 11	SPGD 32b	SPLV 2b	SPLV 6 b, c	SPLV 7b	SPLV 10b	SPLV 12	SPLV 18c	SPLV 19	SPLV 26	SPLV 30b	SPLV 35b	SPPOR 7b	SPPOR 17b	SPPOR 37b
aSee Table 5 for alkaloid gene profiles of the genotypes
bidtP detected in the same F. rubra-E.festucae symbiotum (not published data).
cErgovaline and peramine production of Festuca rubra-Epichloë festucae symbionts have been determined chemically by Vázquez de Aldana et al. (2020).
e idtF-gene is expected to be pseudogene due to observed mutation in the first exon of the gene.
[truncated: 23 more columns]
