# Supplementary material for: Genetic Diversity of the Symbiotic Fungus Epichloë festucae in Naturally Occurring Host Grass Populations
Source: Front Microbiol. 2021 Dec 3;12:756991. doi: 10.3389/fmicb.2021.756991 (PMC8678516; doi:10.3389/fmicb.2021.756991)
Supplement: Supplementary file 5 [file Table_5.xlsx]

## Sheet: Sheet1
Supplementary Table 5. Population pairwise Fst (A) and PHiPT (B) based on SSR and alkaloid gene markers, respectively, among fifteen Epichloë festucae populations located in the Faroe Islands, Finland and Spain. See Table 1 for information about population codes.
(A) SSR data. Fst-values are shown below diagonal and the significance p-values above the diagonal.
Population code
	MS1K	MS2K	KS3	RBS1	RBS2	RBS3	FAS1	FAS2	FAS3	FAS4	FAS5	FAS6	SPGD	SPLV	SPPOR
MS1K		0,31055+-0,0144	0,65137+-0,0159	0,02539+-0,0049	0,01074+-0,0030	0,13477+-0,0111	0,00000+-0,0000	0,00000+-0,0000	0,00000+-0,0000	0,00000+-0,0000	0,00000+-0,0000	0,00000+-0,0000	0,00000+-0,0000	0,00000+-0,0000	0,00000+-0,0000	MS1K
MS2K	0.02221		0,40625+-0,0164	0,13086+-0,0125	0,02441+-0,0047	0,57715+-0,0132	0,00000+-0,0000	0,00000+-0,0000	0,00000+-0,0000	0,00000+-0,0000	0,00000+-0,0000	0,00000+-0,0000	0,00000+-0,0000	0,00000+-0,0000	0,00000+-0,0000	MS2K
KS3	0.0112	0.01756		0,63477+-0,0180	0,16406+-0,0110	0,40234+-0,0145	0,00000+-0,0000	0,00000+-0,0000	0,00000+-0,0000	0,00000+-0,0000	0,00000+-0,0000	0,00000+-0,0000	0,00000+-0,0000	0,00000+-0,0000	0,00000+-0,0000	KS3
RBS1	0.09393	0.05822	0.01207		0,68359+-0,0126	0,70215+-0,0157	0,00000+-0,0000	0,00000+-0,0000	0,00000+-0,0000	0,00000+-0,0000	0,00000+-0,0000	0,00000+-0,0000	0,00000+-0,0000	0,00000+-0,0000	0,00000+-0,0000	RBS1
RBS2	0.20239	0.11452	0.06524	0.029		0,59082+-0,0164	0,00000+-0,0000	0,00000+-0,0000	0,00000+-0,0000	0,00000+-0,0000	0,00000+-0,0000	0,00000+-0,0000	0,00000+-0,0000	0,00000+-0,0000	0,00000+-0,0000	RBS2
RBS3	0.18067	0.04398	0.04249	0.01631	0.06164		0,00000+-0,0000	0,00000+-0,0000	0,00098+-0,0010	0,00098+-0,0010	0,00098+-0,0010	0,00000+-0,0000	0,00000+-0,0000	0,00000+-0,0000	0,00000+-0,0000	RBS3
FAS1	0.93215	0.92931	0.87864	0.86249	0.92164	0.93181		0,00000+-0,0000	0,00000+-0,0000	0,00000+-0,0000	0,00000+-0,0000	0,00000+-0,0000	0,00000+-0,0000	0,00000+-0,0000	0,00000+-0,0000	FAS1
FAS2	0.91985	0.91798	0.85987	0.82954	0.89786	0.90585	0.4316		0,00586+-0,0030	0,02051+-0,0053	0,01367+-0,0028	0,00000+-0,0000	0,00000+-0,0000	0,00000+-0,0000	0,00000+-0,0000	FAS2
FAS3	0.7667	0.77403	0.69913	0.61505	0.68822	0.66966	0.34556	0.27853		0,27148+-0,0133	0,12207+-0,0101	0,03516+-0,0056	0,00000+-0,0000	0,00000+-0,0000	0,00000+-0,0000	FAS3
FAS4	0.95531	0.94899	0.88158	0.85922	0.95155	0.98135	0.44737	0.37332	0.1759		0,31934+-0,0151	0,71777+-0,0150	0,00000+-0,0000	0,00000+-0,0000	0,00000+-0,0000	FAS4
FAS5	0.94115	0.93668	0.87272	0.84769	0.92951	0.94853	0.34116	0.316	0.20196	0.08686		0,76367+-0,0126	0,00000+-0,0000	0,00000+-0,0000	0,00000+-0,0000	FAS5
FAS6	0.89767	0.89755	0.8478	0.81973	0.87569	0.87956	0.31595	0.26796	0.1838	0.00359	0.007		0,00000+-0,0000	0,00000+-0,0000	0,00000+-0,0000	FAS6
SPGD	0.72402	0.73504	0.69566	0.63765	0.66392	0.64976	0.66792	0.61553	0.49408	0.61427	0.61345	0.6379		0,00000+-0,0000	0,00000+-0,0000	SPGD
SPLV	0.62682	0.64355	0.60546	0.54072	0.56225	0.54442	0.59742	0.53097	0.41745	0.53416	0.53645	0.57134	0.30235		0,00000+-0,0000	SPLV
SPPOR	0.6868	0.69979	0.66238	0.59664	0.61974	0.60237	0.62843	0.56374	0.44921	0.56511	0.56701	0.6	0.30563	0.17812		SPPOR
	MS1K	MS2K	KS3	RBS1	RBS2	RBS3	FAS1	FAS2	FAS3	FAS4	FAS5	FAS6	SPGD	SPLV	SPPOR
(B) The pairwise Fst-values among the genetic groups (BAPS clusters, K=4) using clone corrected data (n=103) and using all the isolates (N=240)
Using clone corrected data						Using all isolates
	Far	Fin	Spain1	Spain2			Far	Fin	Spain1	Spain2
Far		0.0001	0.0001	0.0001		Far		0.0001	0.0001	0.0001
Fin	0.77689		0.0001	0.0001		Fin	0.90165		0.0001	0.0001
Sp1	0.7892	0.80473		0.0001		Sp1	0.85521	0.91711		0.0001
Sp2	0.45708	0.46349	0.35672			Sp2	0.5766	0.67004	0.37895
(C) Alkaloid gene data. Pairwise Population PhiPT-values below diagonals and significance p-values above diagonals.
Population code
	FAS1	FAS2	FAS3	FAS5	FAS6	MS1K	MS2K	KS3	RBS1	RBS2	SPGD	SPLV	SPPOR
FAS1		0.3139	0.0706	0.0391	0.0669	0.0001	0.0001	0.0001	0.0001	0.0001	0.0001	0.0001	0.0003	FAS1
FAS2	0.00451289		0.3987	0.3758	0.482	0.0001	0.0001	0.0001	0.0003	0.0002	0.0001	0.0001	0.0005	FAS2
FAS3	0.0779874	0.0292486		0.2771	0.4032	0.0001	0.0001	0.0001	0.0002	0.0001	0.0001	0.0001	0.0009	FAS3
FAS5	0.146541	0	0.0624049		0.1642	0.0001	0.0001	0.0001	0.0001	0.0001	0.0002	0.0001	0.0004	FAS5
FAS6	0.0600844	0	0	0.0458137		0.0001	0.0001	0.0001	0.0001	0.0001	0.0001	0.0001	0.0001	FAS6
MS1K	0.689761	0.680972	0.0624049	0.715841	0.701321		0.1235	0.3205	0.2532	0.4505	0.0002	0.0001	0.0001	MS1K
MS2K	0.658702	0.648034	0.560669	0.668667	0.670244	0.0473625		0.2884	0.1143	0.2267	0.001	0.0001	0.0001	MS2K
KS3	0.53777	0.519498	0.433154	0.52298	0.562972	0	0.0120315		0.3735	0.3704	0.0023	0.0001	0.0001	KS3
RBS1	0.476566	0.446706	0.342897	0.463554	0.507856	0.0147781	0.0475226	0		0.4662	0.1304	0.0002	0.0062	RBS1
RBS2	0.648995	0.612479	0.476636	0.659976	0.641354	0	0.0963222	0	0		0.0023	0.0001	0.0004	RBS2
SPGD	0.431126	0.37431	0.336526	0.358272	0.455092	0.218434	0.193115	0.144588	0.0453118	0.161032		0.0048	0.0365	SPGD
SPLV	0.567767	0.531687	0.436251	0.529193	0.568845	0.371652	0.356476	0.286159	0.230231	0.294423	0.150318		0.1056	SPLV
SPPOR	0.380219	0.348438	0.271485	0.353546	0.405184	0.434561	0.406316	0.328555	0.222102	0.350619	0.101377	0.0541597		SPPOR
	FAS1	FAS2	FAS34	FAS5	FAS6	MS1K	MS2K	KS3	RBS1	RBS23	SPGD	SPLV	SPPOR
