# Supplementary material for: Genetic Diversity of the Symbiotic Fungus Epichloë festucae in Naturally Occurring Host Grass Populations
Source: Front Microbiol. 2021 Dec 3;12:756991. doi: 10.3389/fmicb.2021.756991 (PMC8678516; doi:10.3389/fmicb.2021.756991)
Supplement: Supplementary file 6 [file Table_6.XLSX]

## Sheet: Sheet1
Supplementary Table 6. DNA sample and host IDs of the isolates used in the alkaloid gene study. See details of the alkaloid genotypes in Table 5.
	Alkaloid genes
DNA sample ID and host ID"	dmaW	easC	easA	cloA	lpsB	idtG	idtQ	idtF	idtK	ltmJ	perA 5’	perA T2	perA-R							Sample n
244 FAS1 2	1	1	1	1	1	0	1	1	1	0	1	1	0							244 FAS1 2
263 FAS1 7	1	1	1	1	1	0	0	0	0	0	1	1	0							263 FAS1 7
115 FAS1 12	1	1	1	1	1	0	0	1	1	0	1	1	0							115 FAS1 12
274 FAS1 17	1	1	1	1	1	0	0	0	0	0	1	1	0							274 FAS1 17
219 FAS1 20	1	1	1	1	1	0	0	0	0	0	1	1	0							219 FAS1 20
108 FAS1 21	1	1	1	1	1	0	0	1	1	0	1	1	0							108 FAS1 21
149 FAS1 26	1	1	1	1	1	0	1	0	0	0	1	1	0							149 FAS1 26
271 FAS1 33	1	1	1	1	1	0	0	0	0	0	1	1	0							271 FAS1 33
265 FAS1 34	1	1	1	1	1	0	0	0	0	0	1	1	0							265 FAS1 34
236 FAS1 37	1	1	1	1	1	0	0	0	0	0	1	1	0							236 FAS1 37
273 FAS1 40	1	1	1	1	1	0	0	0	0	0	1	1	0							273 FAS1 40
148 FAS1 35	1	1	1	1	1	0	0	1	1	0	1	1	0							148 FAS1 35
81 FAS1 43	1	1	1	1	1	0	0	0	0	0	1	1	0							81 FAS1 43
66 FAS1 44	1	1	1	1	1	1	0	0	0	0	1	1	0							66 FAS1 44
268 FAS1 46	1	1	1	1	1	0	0	0	0	0	1	1	0							268 FAS1 46
301 FAS1 48	1	1	1	1	1	0	0	1	1	0	1	1	0							301 FAS1 48
141 FAS1 49	1	1	1	1	1	0	0	0	0	0	1	1	0							141 FAS1 49
65 FAS2 4	1	0	0	0	1	1	0	0	0	0	1	1	0							65 FAS2 4
187 FAS2 5	1	1	1	1	1	0	0	0	0	0	1	1	0							187 FAS2 5
304 FAS2 6	1	1	1	1	1	0	0	0	0	0	1	1	0							304 FAS2 6
116 FAS2 16	1	1	1	1	1	0	0	1	1	0	1	1	0							116 FAS2 16
142 FAS2 21	1	1	1	1	1	0	0	0	0	0	1	1	0							142 FAS2 21
252 FAS2 29	1	1	1	1	1	0	0	0	0	0	1	1	0							252 FAS2 29
114 FAS2 30	1	1	1	1	1	0	0	0	0	0	1	1	0							114 FAS2 30
69 FAS2 31	1	1	1	1	1	1	0	0	0	0	1	1	0							69 FAS2 31
150 FAS2 42	1	1	1	1	1	0	0	1	1	0	1	1	0							150 FAS2 42
72 FAS2 48	1	1	1	1	1	0	0	0	0	0	1	1	0							72 FAS2 48
70 FAS2 50	1	1	1	1	1	1	0	0	0	0	1	1	0							70 FAS2 50
241 FAS3 3	1	1	1	1	1	0	1	0	0	0	1	1	0							241 FAS3 3
90 FAS3 10	1	1	1	1	0	0	0	0	0	0	1	1	0							90 FAS3 10
102 FAS3 13	1	1	1	1	1	0	1	1	1	0	1	1	0							102 FAS3 13
280 FAS3 18	1	0	0	0	0	1	0	0	0	0	0	0	0							280 FAS3 18
235 FAS3 25	1	1	1	1	1	0	0	0	0	0	1	1	0							235 FAS3 25
92 FAS3 28	1	1	1	1	1	0	1	0	0	0	1	1	0							92 FAS3 28
279 FAS3 32	1	1	1	1	1	0	0	0	0	0	1	1	0							279 FAS3 32
68 FAS4 25	1	1	1	1	1	1	0	0	0	0	1	1	0							68 FAS4 25
199 FAS4 29	1	1	1	0	1	0	0	0	0	0	0	1	0							199 FAS4 29
59 FAS5 4	1	1	1	1	1	1	0	0	0	0	1	1	0							59 FAS5 4
74 FAS5 5	1	1	1	1	1	0	0	0	0	0	1	1	0							74 FAS5 5
84 FAS5 12	1	1	1	1	1	0	0	0	1	0	1	1	0							84 FAS5 12
184 FAS5 17	1	1	1	1	1	0	0	0	0	0	1	1	0							184 FAS5 17
181 FAS5 25	1	1	1	1	1	1	0	0	0	0	1	1	0							181 FAS5 25
60 FAS5 27	1	1	1	1	1	1	0	0	0	0	1	1	0							60 FAS5 27
106 FAS5 35	1	1	1	1	1	0	1	0	0	0	1	1	0							106 FAS5 35
53 FAS5 53	1	1	1	1	1	1	0	0	0	0	1	1	0							53 FAS5 53
310 FAS6 2	1	1	1	1	1	0	0	0	0	0	1	1	0							310 FAS6 2
189 FAS6 5	1	1	1	0	1	0	0	0	0	0	0	1	0							189 FAS6 5
119 FAS6 9	1	1	1	1	1	0	0	0	0	0	1	1	0							119 FAS6 9
182 FAS6 10	1	1	1	1	1	1	1	0	0	0	1	1	0							182 FAS6 10
275 FAS6 14	1	1	1	1	1	0	0	0	0	0	1	1	0							275 FAS6 14
299 FAS6 17	1	1	1	1	1	0	0	0	0	0	1	1	0							299 FAS6 17
243 FAS6 22	1	1	1	1	1	0	0	0	0	0	1	1	0							243 FAS6 22
272 FAS6 23	1	1	1	1	1	0	0	0	0	0	1	1	0							272 FAS6 23
79 FAS6 29	1	1	1	1	1	0	0	0	0	0	1	1	0							79 FAS6 29
191 FAS6 32	0	0	0	0	0	0	0	1	1	0	1	1	0							191 FAS6 32
63 FAS6 39	1	1	1	1	1	1	0	0	0	0	1	1	0							63 FAS6 39
183 FAS6 41	1	1	1	1	1	0	0	0	0	0	1	1	0							183 FAS6 41
276 FAS6 43	1	1	1	1	1	0	0	0	0	0	1	1	0							276 FAS6 43
73 FAS6 44	1	1	1	1	1	0	0	0	0	0	1	1	0							73 FAS6 44
206 FAS6 46	1	1	1	0	1	0	0	0	0	0	0	1	0							206 FAS6 46
107 MS1K 35/5	1	1	1	1	1	1	1	1	1	0	1	1	0							107 MS1K 35/5
78 MS1K 6	1	0	0	0	0	1	0	0	0	0	0	1	0							78 MS1K 6
155 MS1K 7	1	1	1	1	1	1	1	1	1	0	1	1	0							155 MS1K 7
251 MS1K 9	1	1	1	1	1	1	1	1	1	0	1	1	0							251 MS1K 9
143 MS1K 10	1	1	1	1	1	1	1	1	1	0	1	1	0							143 MS1K 10
77 MS1K 11	1	1	1	1	1	1	1	1	1	0	1	1	0							77 MS1K 11
105 MS1K 12	1	1	1	1	1	1	1	1	1	0	1	1	0							105 MS1K 12
210 MS1K 15	1	1	1	1	1	1	1	1	1	0	1	1	0							210 MS1K 15
238 MS1K 16	1	1	1	1	1	1	1	1	1	0	1	1	0							238 MS1K 16
75 MS1K 20	1	1	1	1	1	1	1	1	1	0	1	1	0							75 MS1K 20
193 MS1K 21	1	1	1	1	1	1	1	1	1	0	1	1	0							193 MS1K 21
212 MS1K 23	1	1	1	1	1	1	1	1	1	0	1	1	0							212 MS1K 23
82 MS1K 24	1	1	1	1	1	1	1	1	1	0	1	1	0							82 MS1K 24
177 MS1K 31	1	1	1	1	1	1	1	1	1	0	1	1	0							177 MS1K 31
192 MS1K 37	1	1	1	1	1	1	1	1	1	0	1	1	0							192 MS1K 37
94 MS1K 38	1	1	1	1	1	1	0	1	1	0	1	1	0							94 MS1K 38
103 MS1K 39	1	1	1	1	1	1	1	1	1	0	1	1	0							103 MS1K 39
211 MS1K 40	1	1	1	1	1	1	1	1	1	0	1	1	0							211 MS1K 40
247 MS1K 41	1	1	1	1	1	1	1	1	1	0	1	1	0							247 MS1K 41
80 MS1K 43	1	1	1	1	1	1	1	1	1	0	1	1	0							80 MS1K 43
293 MS2K 1	1	1	1	1	1	1	1	1	1	0	1	1	0							293 MS2K 1
120 MS2K 2	1	1	1	1	1	1	1	1	1	0	1	1	0							120 MS2K 2
163 MS2K 4	1	1	1	1	1	1	1	1	1	0	1	1	0							163 MS2K 4
295 MS2K 7	1	1	1	1	1	1	1	1	1	0	1	1	0							295 MS2K 7
289 MS2K 9	1	1	1	1	1	1	1	1	1	0	1	1	0							289 MS2K 9
97 MS2K 11	1	1	1	1	1	1	0	1	1	0	1	1	0							97 MS2K 11
282 MS2K 12	1	1	1	1	1	1	1	0	0	0	1	1	0							282 MS2K 12
286 MS2K 13	1	1	1	1	1	1	1	0	0	0	1	1	0							286 MS2K 13
154 MS2K 16	1	1	1	1	1	1	1	1	1	0	1	1	0							154 MS2K 16
93 MS2K 19	1	1	1	1	1	1	1	1	1	0	1	1	0							93 MS2K 19
123 MS2K 20	1	1	1	1	1	1	1	1	1	0	1	1	0							123 MS2K 20
124 MS2K 22	1	1	1	1	1	1	1	1	1	0	1	1	0							124 MS2K 22
285 MS2K 24	1	1	1	1	1	1	1	1	1	0	1	1	0							285 MS2K 24
312 MS2K 28	1	1	1	1	1	1	1	1	1	0	1	1	0							312 MS2K 28
311 MS2K 30	1	1	1	1	1	1	1	0	0	0	1	1	0							311 MS2K 30
200 MS2K 34	1	1	1	1	1	1	1	1	1	0	1	1	0							200 MS2K 34
135 MS2K 35	1	1	1	1	1	1	1	1	1	0	1	1	0							135 MS2K 35
96 MS2K 36	1	1	1	1	1	1	1	1	1	0	1	1	0							96 MS2K 36
125 MS2K 38	1	1	1	1	1	1	1	1	1	0	1	1	0							125 MS2K 38
164 MS2K 40	1	1	1	1	1	1	1	0	0	0	1	1	0							164 MS2K 40
290 MS2K 49	1	1	1	1	1	1	1	0	0	0	1	1	0							290 MS2K 49
179 KS3 3	1	1	1	1	1	1	1	1	1	0	1	1	0							179 KS3 3
234 KS3 6	1	1	1	1	1	1	1	1	1	0	1	1	0							234 KS3 6
300 KS3 8	1	1	1	1	1	1	1	1	1	0	1	1	0							300 KS3 8
309 KS3 9	1	1	1	1	1	1	1	1	1	0	1	1	0							309 KS3 9
186 KS3 10	1	1	1	1	1	1	1	1	1	0	1	1	0							186 KS3 10
209 KS3 11	1	1	1	1	1	1	1	1	1	0	1	1	0							209 KS3 11
190 KS3 12	1	1	1	1	1	0	0	0	0	0	1	1	0							190 KS3 12
104 KS3 13	1	1	1	1	1	1	1	1	1	0	1	1	0							104 KS3 13
185 KS3 17	1	1	1	0	1	1	1	1	1	0	0	1	0							185 KS3 17
128 KS3 20	1	1	1	1	1	1	1	1	1	0	1	1	0							128 KS3 20
294 KS3 21	1	1	1	1	1	1	1	1	1	0	0	1	0							294 KS3 21
250 KS3 23	1	1	1	1	1	1	1	1	1	0	1	1	0							250 KS3 23
111 KS3 24	1	1	1	1	1	1	1	1	1	0	1	1	0							111 KS3 24
129 KS3 26	1	1	1	1	1	1	1	1	1	0	1	1	0							129 KS3 26
156 KS3 27	1	1	1	1	1	1	1	1	1	0	1	1	0							156 KS3 27
194 KS3 29	1	1	1	1	1	1	1	1	1	0	1	1	0							194 KS3 29
87 KS3 31	1	1	1	1	1	1	1	1	1	0	1	1	0							87 KS3 31
284 KS3 34	1	1	1	1	1	1	1	0	0	0	1	1	0							284 KS3 34
112 KS3 36	1	0	0	0	0	1	0	0	0	0	0	1	0							112 KS3 36
157 KS3 37	1	1	1	1	1	1	1	1	1	0	1	1	0							157 KS3 37
277 KS3 38	1	1	1	1	1	1	1	1	1	0	1	1	0							277 KS3 38
91 KS3 39	0	0	0	0	1	0	0	0	0	0	0	1	0							91 KS3 39
122 KS3 41	1	1	1	1	1	1	1	1	1	0	1	1	0							122 KS3 41
242 KS3 42	1	1	1	1	1	1	1	1	1	0	1	1	0							242 KS3 42
144 KS3 46	1	1	1	1	1	1	1	1	1	0	1	1	0							144 KS3 46
140 RBS1 1	1	1	1	1	1	1	1	1	1	0	1	1	0							140 RBS1 1
237 RBS1 10	1	1	1	1	0	1	0	1	1	0	1	1	0							237 RBS1 10
158 RBS1 12	1	1	1	1	1	1	1	1	1	0	1	1	0							158 RBS1 12
34 RBS1 16	1	0	0	1	0	1	0	1	1	0	0	1	0							34 RBS1 16
159 RBS1 21	1	1	1	1	1	1	1	1	1	0	1	1	0							159 RBS1 21
160 RBS1 23	1	1	1	1	1	1	1	1	1	0	1	1	0							160 RBS1 23
245 RBS1 24	1	1	1	1	1	1	1	1	1	0	1	1	0							245 RBS1 24
176 RBS1 33	1	1	1	1	1	0	0	0	0	0	1	1	0							176 RBS1 33
162 RBS1 35	1	1	1	1	1	1	1	0	0	0	1	1	1							162 RBS1 35
227 RBS1 36	1	1	1	1	1	1	1	1	1	0	1	1	0							227 RBS1 36
296 RBS1 39	1	1	1	1	1	0	0	1	1	0	1	1	0							296 RBS1 39
188 RBS1 41	1	1	1	1	1	1	1	1	1	0	1	1	0							188 RBS1 41
198 RBS2 14	1	1	1	1	1	1	1	1	1	0	1	1	0							198 RBS2 14
308 RBS1 22	1	1	1	1	1	1	1	1	1	0	1	1	0							308 RBS1 22
23 RBS2 31	1	0	0	0	0	1	0	1	1	0	0	1	0							23 RBS2 31
161 RBS2 32	1	1	1	1	1	1	1	1	1	0	1	1	0							161 RBS2 32
100 RBS2 38	1	1	1	1	1	1	1	1	1	0	1	1	0							100 RBS2 38
145 RBS2 41	1	1	1	1	1	1	1	1	1	0	1	1	0							145 RBS2 41
147 RBS2 46	1	1	1	1	1	1	1	1	1	0	1	1	0							147 RBS2 46
208 RBS2 48	1	1	1	1	1	1	1	1	1	0	1	1	0							208 RBS2 48
246 RBS2 50	1	1	1	1	1	1	1	1	1	0	1	1	0							246 RBS2 50
99 RBS3 16	1	1	1	1	1	1	1	1	1	0	1	1	0							99 RBS3 16
249 RBS3 18	1	1	1	1	1	1	1	1	1	0	1	1	0							249 RBS3 18
110 RBS3 21	1	1	1	1	1	1	1	1	1	0	1	1	0							110 RBS3 21
240 RBS3 29	1	1	1	1	0	1	1	0	0	0	1	1	0							240 RBS3 29
133 SPGD 3	1	1	1	1	1	1	0	1	1	0	1	1	0							133 SPGD 3
146 SPGD 6	1	1	1	1	1	1	0	1	1	0	1	1	0							146 SPGD 6
239 SPGD 7	1	1	1	1	1	1	0	0	1	0	1	1	0							239 SPGD 7
174 SPGD 11	1	1	1	1	1	1	1	1	1	0	1	1	1							174 SPGD 11
152 SPGD 14	1	1	1	1	1	1	1	0	0	0	1	1	1							152 SPGD 14
117 SPGD 15	1	1	0	1	0	1	1	1	1	1	1	1	1							117 SPGD 15
292 SPGD 5	1	1	1	1	1	1	1	0	0	0	1	1	1							292 SPGD 15-5
118 SPGD 17	1	1	1	1	1	1	0	1	1	0	1	1	0							118 SPGD 17
288 SPGD 18	1	1	1	1	1	1	0	0	0	0	1	1	0							288 SPGD 18
224 SPGD 21	1	1	1	1	1	1	0	1	1	0	1	1	0							224 SPGD 21
153 SPGD 25	1	1	1	1	1	1	0	0	1	0	1	1	0							153 SPGD 25
306 SPGD 28	1	1	1	1	1	1	0	1	1	0	1	1	0							306 SPGD 28
165 SPGD 29	1	1	1	1	1	1	0	0	0	0	1	1	0							165 SPGD 29
134 SPGD 30	1	1	1	1	1	1	1	1	1	0	1	1	0							134 SPGD 30
178 SPGD 31	1	1	1	1	1	1	1	1	1	1	1	1	1							178 SPGD 31
256 SPGD 32	1	1	1	1	1	1	1	1	1	0	1	1	1							256 SPGD 32
281 SPLV 22	1	1	1	1	1	1	1	0	0	0	1	0	1							281 SPLV 22
44 SPLV 31	1	1	1	1	1	1	0	0	0	0	1	1	0							44 SPLV 31
307 SPLV 5	1	1	1	1	1	0	0	0	0	0	1	1	1							307 SPLV 5
137 SPLV 36	1	1	1	1	1	0	1	0	0	0	1	1	1							137 SPLV 36
303 SPLV 32	1	1	1	1	1	1	1	0	0	0	1	1	1							303 SPLV 32
278 SPLV 2	1	1	1	1	1	1	1	1	1	0	1	1	1							278 SPLV 2
138 SPLV 6	1	1	1	1	1	1	1	1	1	0	1	1	1							138 SPLV 6
139 SPLV 7	1	1	1	1	1	1	1	1	1	0	1	1	1							139 SPLV 7
126 SPLV 10	1	1	1	1	1	1	1	1	1	0	1	1	1							126 SPLV 10
180 SPLV 12	1	1	1	1	1	1	1	1	1	0	1	1	1							180 SPLV 12
255 SPLV 18	1	1	1	1	1	1	1	1	1	0	1	1	1							255 SPLV 18
253 SPLV 19	1	1	1	1	1	1	1	1	1	0	1	1	1							253 SPLV 19
254 SPLV 26	1	1	1	1	1	1	1	1	1	0	1	1	1							254 SPLV 26
175 SPLV 30	1	1	1	1	1	1	1	1	1	0	1	1	1							175 SPLV 30
127 SPLV 35	1	1	1	1	1	1	1	1	1	0	1	1	1							127 SPLV 35
83 SPLV 34	0	0	0	0	0	1	1	1	1	0	1	1	1							83 SPLV 34
173 SPLV 23	1	0	1	0	1	1	1	1	1	1	1	1	1							173 SPLV 23
121 SPPOR 7	1	1	1	1	1	1	1	1	1	0	1	1	1							121 SPPOR 7
85 SPPOR 17	1	1	1	1	1	1	1	1	1	0	1	1	1							85 SPPOR 17
260 SPPOR 37	1	1	1	1	1	1	1	1	1	0	1	1	1							260 SPPOR 37
270 SPPOR 18	1	1	1	1	1	1	1	1	1	0	1	0	0							270 SPPOR 18
86 SPPOR 31	1	1	1	1	1	1	1	1	1	1	1	1	0							86 SPPOR 31
136 SPPOR 34	1	1	1	1	1	1	0	1	1	0	1	1	1							136 SPPOR 34
95 SPPOR 20	1	1	1	1	1	0	1	0	0	0	1	1	1							95 SPPOR 20
64 SPPOR 25	1	1	1	1	1	1	0	0	0	0	1	1	1							64 SPPOR 25
151 SPPOR 26	1	1	1	1	1	0	0	0	0	0	1	1	1							151 SPPOR 26
204 SPPOR 27	1	1	1	1	1	0	0	0	0	0	1	1	1							204 SPPOR 27
101 SPPOR 29	1	1	1	1	1	1	0	1	1	0	1	1	1							101 SPPOR 29
291 SPPOR 6	1	1	1	1	1	0	0	0	0	0	1	1	1							291 SPPOR 6
98 SPPOR 2	1	1	1	1	1	0	1	1	1	0	1	1	1							98 SPPOR 2
88 SPPOR 12	1	1	1	1	0	0	0	0	0	0	1	1	1							88 SPPOR 12
